# Supplementary material for: Inferring Master Painters' Esthetic Biases from the Statistics of Portraits
Source: Front Hum Neurosci. 2017 Mar 9;11:94. doi: 10.3389/fnhum.2017.00094 (PMC5343217; doi:10.3389/fnhum.2017.00094)
Supplement: Supplementary file 1 [file DataSheet1.XLSX]

## Sheet: Paintings
Painter	Painting Name Under Artstor	Date of Painting	Painting Technique	Repository	Asymmetry	Imbalance	CMPLX1	CMPLX2	d*(10^2)
Jan Van Eyck
	Portrait of Margareta van Eyck	1439	Oil on panel	Musea Brugge-Groeningemuseum [Groeninge Museum]	0.23065	0.0217084	0.863049	0.786827	0.113281
	Portrait of a Man (Self Portrait?)	1433	Oil on oak	The National Gallery, London	0.0790825	0.0440883	0.560942	0.473225	0.132635
	Portrait of a Man ('Léal Souvenir')	1432	Oil on oak	The National Gallery, London	0.0828331	0.0920245	0.634809	0.525767	0.206597
	Giovanni Arnolfini	1st half 15th century	Oil on oak panel	Gemäldegalerie, Staatliche Museen zu Berlin	0.132506	0.0731818	0.61755	0.598485	0.112082
	Gonella, Court Dwarf of the Dukes of Ferrara	Not Dated	Oil on oak wood	Kunsthistorisches Museum Wien	0.253054	0.144045	0.944196	0.890506	0.282714
	Cardinal Niccolo Albergati, Papal Envoy in the Spanish Netherlands	1431-1432	Oil on oak wood	Kunsthistorisches Museum Wien	0.131941	0.0199765	0.797232	0.729408	0.122156
	Jan de Leeuw, Goldsmith	1436	Oil on oak wood	Kunsthistorisches Museum Wien	0.199503	0.406564	0.579724	0.557993	0.127413
Robert Camping
	A Man	1435	Oil with egg tempera on oak	The National Gallery, London	0.121104	0.0330264	0.74849	0.696279	0.20977
	A Woman	1435	Oil with egg tempera on oak	The National Gallery, London	0.246418	0.0516455	0.836459	0.803749	0.156609
	Portrait of a Man	Not Dated	Oil on oak	University of California, San Diego	0.184066	0.121845	0.866703	0.836335	0.209749
	Jean I, Duke of Cleves	1451	Not Available	Musée du Louvre	0.211268	0.158466	0.773632	0.701342	0.161085
	Barthelemy Alatruye	Not Dated	Not Available	Musée des beaux-arts (Tournai, Belgium)	0.220831	0.141546	0.806267	0.779495	0.172529
Masolino
	Castiglione d'Olona Baptistery God the Father flanked by Angels	Not Dated	Fresco	Data from: University of California, San Diego	0.228931	0.00479163	0.849221	0.823643	0.192582
	Castiglione d'Olona Baptistery Herod's Feast: det.: Herodias	Not Dated	Fresco	Data from: University of California, San Diego	0.227729	0.0318976	0.881783	0.875012	0.146974
	Castiglione d'Olona Baptistery Herod's Feast: det.: Old Figure	Not Dated	Fresco	Data from: University of California, San Diego	0.223892	0.0118945	0.926448	0.889679	0.196862
	Empoli, Sant'Agostino Medallion of a Saint: det.: Old Saint	Not Dated	Fresco	Data from: University of California, San Diego	0.150844	0.0165304	0.855106	0.836561	0.0978916
	S. Clemente, Rome: Chapel of St. Catherine: executioner	1428-30	Fresco	Data from: University of California, San Diego	0.22043	0.107399	0.857674	0.833302	0.154114
	Florence, Brancacci Chapel: Medallion	1427	Fresco	Florence (Italy	0.234931	0.164844	0.888207	0.865031	0.0944724
	Saint Christopher from Scenes from the Lives of Saints Catherine and Ambrose	1429-32	Fresco	located in the Castiglione Chapel (St Catherine Chapel), entrance archway, left-hand pier	0.161883	0.062759	0.818383	0.784702	0.172084
Pisanello
	Emperor Sigismund (1369-1437)	1433	Tempera on parchment on wood	Kunsthistorisches Museum, Vienna, Austria	0.137774	0.022439	0.785147	0.779677	0.149148
	Portrait of an Este Princess	1436	Tempera on wood	Musée du Louvre, Paris, France	0.277858	0.072434	0.893647	0.871789	0.143066
	Portrait of Lionello d'Este	1441	Not Available	Accademia Carrara	0.162242	0.0134619	0.847021	0.809959	0.17175
Paolo Ucello
	Portrait of a Lady	early 1460s	Oil on wood	Metropolitan Museum of Art (New York, N.Y.)	0.249085	0.0714345	0.669827	0.639205	0.11756
	Fall of Man: det	1445-47	fresco transferred to canvas	Santa Maria Novella (Church : Florence, Italy)	0.232415	0.183216	0.890136	0.876	0.177215
	Portrait of a Woman	1430s	Tempera on wood	Metropolitan Museum of Art (New York, N.Y.)	0.210415	0.0728113	0.860541	0.823883	0.153439
	Portrait of a Young Man	1430-35	Tempera on panel	Musée de Chambéry, Chambéry, France	0.197828	0.0741931	0.751488	0.731526	0.136426
Van der Wyden
	Portrait of a man - Guillaume Fillastre (?) (recto)	1437	Oil on panel	The Courtauld Gallery, London	0.19233	0.0815601	0.590862	0.56638	0.151599
	Portrait of a Lady	15th C	Not Available	National Gallery of Art (U.S.)	0.124568	0.00610821	0.752268	0.711309	0.12202
	Portrait of a Tournament Judge (Een kamprechter.)	early- to mid-15th century	Oil on panel	KMSKA (Koninklijk Museum Voor Schone Kunsten Antwerpen) [Royal Museum of Fine Arts, Antwerp]	0.312572	0.398136	0.825517	0.692564	0.0668896
	Antoine, the 'Grand Batard' of Burgundy Knight of the Golden Fleece Holding an Arrow	15th C	Oil on oak panel	Musées royaux des beaux-arts de Belgique	0.178696	0.025648	0.734876	0.722579	0.132312
	Bildnis einer Frau mit Flügelhaube	1440	Oil on wood	Gemäldegalerie, Staatliche Museen zu Berlin	0.269992	0.0244938	0.913431	0.843792	0.127889
	Francesco d'Este (born about 1430, died after 1475)	1460	Oil on wood	The Metropolitan Museum of Art	0.179211	0.128077	0.741325	0.63631	0.119093
Masaccio
	Saint Andrew	1426	Tempera and gold leaf on panel	The J. Paul Getty Museum, Los Angeles	0.152553	0.0178175	0.839331	0.796925	0.222411
	Florence, Brancacci Chapel: Saint Peter Healing the Sick with His Shadow: det.: head of lying man	1427	Fresco	Florence (Italy)	0.237851	0.129081	0.90889	0.851913	0.142298
	Florence, Brancacci Chapel: Medallion	1427	Fresco	Florence (Italy)	0.246895	0.0530268	0.949775	0.936971	0.120812
	Portrait of a Young Man	1425-1430	Tempera on panel	Isabella Stewart Gardner Museum, Boston, MA	0.109128	0.0202869	0.73258	0.66991	0.186047
	San Giovenale Triptych (Triptych with Madonna and Child Enthroned Accompanied by Angels and Saints Bartholomew and Blaise [left] and Saints Giovenale and Anthony Abbot [right]) detail showing St. Giovenale	1422	Tempera and gold leaf on panel	Pieve di San Pietro a Cascia, Reggello, Italy	0.331471	0.0663531	0.887495	0.832105	0.180168
Fra Filippo Lippi
	Profile Portrait of a young Woman [Profilbildnis einer jungen Frau]	1445	Oil on poplar	Gemäldegalerie, Staatliche Museen zu Berlin	0.1471	0.032706	0.779879	0.74122	0.192024
	Portrait of a Woman and a Man at a Casement	1440	Tempera on wood	The Metropolitan Museum of Art	0.221452	0.110539	0.880371	0.858281	0.169279
Domenico Veneziano
	Head of a Tonsured, Beardless Saint	about 1440-4	Fresco, transferred to tile	The National Gallery, London	0.0753041	0.0403116	0.666416	0.576702	0.130818
	Head of a Tonsured, Beardless Saint	about 1440-4	Fresco, transferred to tile	The National Gallery, London	0.0652122	0.01203	0.59787	0.555963	0.190476
Justus of Ghent
	Solon	1476	Not Available	Musée du Louvre	0.214642	0.0777727	0.872749	0.850071	0.10582
	Saint Augustine	1475	Not Available	Musée du Louvre	0.248605	0.0295177	0.926249	0.915191	0.155894
	Petrarch	Not Dated	Not Available	Palazzo ducale (Urbino, Italy)	0.16154	0.056061	0.766362	0.736741	0.233276
	Homer	Not Dated	Not Available	Palazzo ducale (Urbino, Italy)	0.255776	0.0309425	0.908595	0.873281	0.115431
	Moses	Not Dated	Not Available	Palazzo ducale (Urbino, Italy)	0.237467	0.0289324	0.895355	0.882865	0.132911
Piero de la Francesca
	Sigismonda Pondolfo Malatesta (1415-1468)	1451	Oil on wood	Musée du Louvre, Paris, France	0.240309	0.256122	0.693008	0.663347	0.129679
Jean Fouquet
	Madonna Surrounded by Seraphim and Cherubim (Madone entournée de séraphins et de chérubins.)	1452	Oil on panel	KMSKA (Koninklijk Museum Voor Schone Kunsten Antwerpen) [Royal Museum of Fine Arts, Antwerp]	0.17666	0.0435393	0.827591	0.820382	0.12351
	Charles VII	3rd quarter 15th Century	Oil on oak	Musée du Louvre	0.140817	0.0552236	0.777457	0.729754	0.13779
	Portrait of a Man	Not Dated	Not Available	Data from: University of California, San Diego	0.185255	0.108744	0.746524	0.660924	0.157773
	Guillaume Jouvenel des Ursins, Baron de Trainel and Chancellor of France	1465	Not Available	Louvre (Paris, France)	0.276754	0.0487273	0.930804	0.922049	0.151948
Andrea del Castagno
	Vision of St. Jerome: det.: head of St. Jerome	1445-55	Fresco	Data from: University of California, San Diego	0.188408	0.00520921	0.843035	0.840654	0.103362
	Portrait of a Man	1460	Not Available	National Gallery of Art (U.S.)	0.198294	0.0257411	0.902611	0.810544	0.160714
	Giovanni Boccaccio from Famous Men and Women (Uomini Famosi)	1448	Fresco, detached, transferred to canvas	Galleria degli Uffizi	0.175768	0.0254038	0.846089	0.803421	0.0681159
	Petrarch from Famous Men and Women (Uomini Famosi)	1448	Fresco	Galleria degli Uffizi	0.206705	0.0207972	0.864331	0.790113	0.0657895
	Dante Alighieri from Famous Men and Women (Uomini Famosi)	1448	Fresco, detached, transferred to canvas	Galleria degli Uffizi	0.236925	0.051729	0.867209	0.812004	0.0827179
	Niccolò Acciaioli from Famous Men and Women (Uomini Famosi)	1448	Fresco, detached, transferred to canvas	Galleria degli Uffizi	0.215616	0.0214924	0.877586	0.838241	0.153383
	Farinata degli Uberti from Famous Men and Women (Uomini Famosi)	1448	Fresco, detached, transferred to canvas	Galleria degli Uffizi	0.165932	0.0257247	0.831452	0.80931	0.0842105
	Pippo Spano from Famous Men and Women (Uomini Famosi)	1448	Fresco, detached, transferred to canvas	Galleria degli Uffizi	0.174602	0.0666607	0.803093	0.780265	0.0911765
Alessandro Baldovinetti
	Portrait of a Lady	1467	Tempera and oil on wood	The National Gallery, London	0.138848	0.0338922	0.677604	0.635362	0.171846
Antonio Polaiollo
	Portrait of a Gentlewoman	1467-70	Not Available	Data from: University of California, San Diego	0.232399	0.00382303	0.87939	0.820918	0.133333
	Portrait of a Man	1460	Not Available	National Gallery of Art (U.S.)	0.250166	0.064929	0.902687	0.825053	0.168155
	Portrait of a Young Lady	1465-1470	oil and tempera on poplar panel	Gemäldegalerie (Berlin, Germany)	0.253871	0.0017486	0.884771	0.864011	0.14158
	Portrait of a Woman Seen in Profile	1475	tempera on panel	Galleria degli Uffizi	0.17329	0.0599422	0.845319	0.814316	0.134848
Gentile Bellini
	Portrait of a Doge	Not Dated	Tempera on panel	Museum of Fine Arts, Boston	0.140604	0.123365	0.767232	0.74755	0.171898
	Portrait of the Poet Petrarch	Not Dated	Not Available	Data from: University of California, San Diego	0.147297	0.104872	0.753147	0.719751	0.142665
	Portrait of the Doge Mocenigo	Not Dated	Not Available	Museo Correr	0.158374	0.021929	0.836238	0.816039	0.132497
Andrea Mantegna
	Portrait of a Man	1470	Tempera on hardboard transferred from canvas transferred from panel	The National Gallery of Art (Washington, D.C.)	0.271419	0.178105	0.876791	0.831487	0.137328
	St.Mark		Not Available	Data from: University of California, San Diego	0.29368	0.0499487	0.92823	0.910586	0.140394
	Prelate of the Gonzaga Family	1461	Not Available	Museo e gallerie nazionali di Capodimonte	0.226429	0.0242498	0.826267	0.796283	0.136552
	Portrait of a Man	1448-50	tempera on wood	Data from: University of California, San Diego	0.136925	0.114824	0.630302	0.613075	0.122117
	Cardinal Carlo de'Medici	1466	Not Available	Galleria degli Uffizi	0.156891	0.0388761	0.84228	0.80008	0.167407
	Jacopo Antonio Marcello	1453	Tempera on vellum	Bibliotheque de l'Arsenal	0.188569	0.0425505	0.769288	0.74221	0.0966767
Antonello da Messina
	Portrait of a Man	about 1475-6	Oil on poplar	The National Gallery, London	0.142405	0.158907	0.678442	0.60417	0.157609
	Portrait of a Young Man	1474	Oil on poplar	Gemäldegalerie, Staatliche Museen zu Berlin	0.164912	0.0141059	0.629688	0.604142	0.147771
	Portrait of a Man(Il Condottiere)	1475	Oil on wood	Musée du Louvre, Paris, France	0.128301	0.207318	0.53646	0.506566	0.162095
	Portrait of a Man	1475-76	Oil on wood	Museo Thyssen-Bornemisza, Madrid, Spain	0.196546	0.300327	0.669432	0.555739	0.160691
	Portrait of a Young Man	1470	Oil on wood	The Metropolitan Museum of Art	0.134809	0.0690344	0.719248	0.675564	0.19878
	Portrait of a Man	1476	Oil on panel	Turin(Italy) Museo Civico	0.194644	0.24305	0.74907	0.670169	0.147477
	Portrait of an Unknown Man	1465	Oil on panel	Museo Mandralisca	0.173545	0.198625	0.660912	0.616354	0.141074
	Portrait of a Man (Michele Vianello?)	1474-76	Tempera and Oil on Panel	Galleria Borghese	0.217739	0.135662	0.719201	0.604484	0.148352
Giovanni Bellini
	Portrait of a Venetian Gentleman	1500	Oil on panel transferred to panel	The National Gallery of Art (Washington, D.C.)	0.272777	0.100077	0.833657	0.713746	0.141289
	Giovanni Emo	1475/1480	Oil on panel transferred to canvas mounted on panel	The National Gallery of Art (Washington, D.C.)	0.169211	0.149773	0.775187	0.720328	0.184319
	Portrait of a Young Man	1490	Oil on panel	The National Gallery of Art (Washington, D.C.)	0.230915	0.16777	0.780001	0.632889	0.142327
	St. Dominic	1515	Not Available	Data from: University of California, San Diego	0.238421	0.147352	0.849469	0.797127	0.153465
	Portrait of Jorg Fugger	1474	Not Available	Data from: University of California, San Diego	0.136531	0.101145	0.648583	0.569084	0.169689
	Portrait of Humanist	15th C	Not Available	Castello Sforzesco	0.253752	0.136133	0.76082	0.709105	0.212928
	Portrait	15th C	Not Available	Accademia Carrara	0.171297	0.030454	0.762636	0.733777	0.16996
	Portrait of a young Man [Bildnis eines jungen Mannes]	15th-early 16th century	Oil on poplar	Gemäldegalerie, Staatliche Museen zu Berlin	0.156436	0.117396	0.718233	0.654852	0.175723
	Portrait of a Man	1475	Oil on wood	Musée du Louvre, Paris, France	0.257391	0.0955622	0.762046	0.687002	0.126743
	Portrait of a Young Senator	early 1500s	Oil on panel	Museo Civico di Padova, Padua, Italy	0.144006	0.0470602	0.809415	0.699726	0.134771
	Portrait of Doge Mocenigo		Not Available	Museo Correr	0.16752	0.0232494	0.865306	0.843372	0.155059
Hans Memling
	Portrait of a Young Man	1482	Oil on oak panel	The Metropolitan Museum of Art	0.294613	0.129768	0.920462	0.887589	0.135172
	Man with Roman Coin	1471-1474	Oil on (oak) panel	Royal Museum of Fine Arts Antwerp	0.178491	0.171713	0.756071	0.720671	0.163158
	Portrait of an Old Woman	1468-1470	Oil on wood	The Museum of Fine Arts Houston	0.2641	0.0891221	0.822993	0.776768	0.124654
	The Canon Gilles Joye	1472	Tempera	Sterling and Francine Clark, Art Institute	0.264784	0.195679	0.723015	0.662322	0.150847
	Portrait of a Man	1470	Oil on panel	The Frick Collection	0.183799	0.11265	0.704834	0.534367	0.108538
	A Young Man at Prayer	mid 1470s	Oil on oak	The National Gallery, London	0.215726	0.134771	0.695651	0.640834	0.160612
	Young man w/folded hands	1470	Oil on panel	San Diego Museum of Art	0.25015	0.18921	0.793925	0.743147	0.135734
	Madona and Child Diptych with a Young Man Kneeling Before them	15th C	Oil and Temepera on panel	Art Institute Chicago	0.209223	0.189904	0.7071	0.624597	0.0736698
	Portrait of a Man from the Lespinette Family	1485-1490	Panel	Mauritshuis	0.274077	0.256123	0.870469	0.784029	0.137076
	Portrait of Benedetto Portinari	1487	Oil on wood	Galleria degli Uffizi	0.294869	0.442467	0.827548	0.803784	0.0909091
	Portrait of a Young Woman	1480	Oil on oak	Memlingmuseum	0.285452	0.00219835	0.79629	0.769553	0.143885
	Portrait of an Elderly Woman	1484-1485	Not Available	Musée du Louvre	0.260675	0.0885932	0.915278	0.849105	0.140751
	Maria Portinari	1470	Oil on wood	The Metropolitan Museum of Art	0.249894	0.0345698	0.763202	0.718328	0.102258
	Tommaso di Folco Portinari	1470	Oil on wood	The Metropolitan Museum of Art	0.144729	0.0960563	0.464243	0.441672	0.200253
	Barbara van Vlaenderbergh Moreel	1480	Not Available	Musées royaux des beaux-arts de Belgique	0.244352	0.125949	0.853893	0.798429	0.127049
	Portrait of a Man	1470	Oil on wood	Galleria degli Uffizi	0.202659	0.0816378	0.850438	0.747707	0.153963
	Portrait of a Man with Landscape	1490	Oil on wood	Galleria degli Uffizi	0.19308	0.0379772	0.874787	0.779514	0.167647
	Guillaume Moreel	Not Dated	Not Available	Musées royaux des beaux-arts de Belgique	0.251998	0.187461	0.760197	0.711621	0.142857
Pier Paolo Polaiollo
	Portrait of Galeazzo Maria Sforza	1471	Tempera and Oil on cypress panel	Galleria degli Uffizi	0.164996	0.0366984	0.796123	0.691604	0.203077
	Lady	1470	Oil on panel	Isabella Stewart Gardner Museum	0.20228	0.0328564	0.80954	0.760614	0.140351
	Portrait of a Youth	1470	Oil on panel		0.174742	0.0353526	0.908572	0.834632	0.221622
	Portrait of a Woman	Not Dated	Tempera on wood	The Metropolitan Museum of Art	0.131904	0.0163213	0.77989	0.745711	0.155714
Luca Signorelli
	Head of a Boy	1492-93	Tempera on panel	Philadelphia Museum of Art	0.217987	0.0935186	0.843748	0.756062	0.147059
	Portrait of Vitellozzo Vitelli	Not Dated	Not Available	Berenson Library	0.243036	0.145021	0.870926	0.775497	0.167959
	Portrait of an older Man	1492-93	Oil on poplar	Gemäldegalerie, Staatliche Museen zu Berlin	0.18828	0.121528	0.898986	0.812413	0.127352
	Portrait of Camilo Vitelli	1493-96	Oil on panel	Villa I Tatti (Florence, Itlay)	0.258228	0.0184377	0.950306	0.894529	0.158854
Sandro Botticelli
	Portrait of Lorenzo de' Lorenzi	1492	Oil on panel	Philadelphia Museum of Art	0.195762	0.0396184	0.744223	0.689123	0.121212
	Giuliano de' Medici	1478-80	Tempera on panel	The National Gallery of Art (Washington, D.C.)	0.241848	0.0361259	0.799357	0.705104	0.0718391
	Portrait of a Young Man	1480-5	Tempera and oil on wood	The National Gallery, London	0.159392	0.197254	0.669225	0.592406	0.130263
	Portrait of a Young Man	1475-1500	tampera and oil on poplar	Musée du Louvre	0.2372	0.102888	0.795871	0.683332	0.184828
	Portrait of a Lady known as Smeralda Bandinelli	1470s	Tempera on panel	Victoria and Albert Museum	0.27264	0.0885478	0.886977	0.822612	0.0691318
	Portrait of a Young Woman (Simonetta Vespucci, Clarise Orsini, or Alfonsina Orsini?)	1485	Tempera on panel	Galleria Palatina	0.131128	0.0578286	0.738477	0.685335	0.166417
	Adoration of the Magi	1475	Tempera on panel	Galleria degli Uffizi	0.247878	0.079148	0.858526	0.827811	0.191933
	Portrait of a Young Man	1470	Tempera on panel	Galleria Palatina	0.235392	0.0669476	0.833896	0.734003	0.157973
	Portrait of Man Wearing a Medal	Not Dated	Not Available	Galleria degli Uffizi	0.183314	0.0372472	0.933337	0.796644	0.166667
Pietro Perugino
	Portrait of a Young Man	1495-1500	Oil on canvas	Gosudarstvennyi Ermitazh (Russia	0.180192	0.197043	0.535231	0.498236	0.150082
	Portrait of Francesco delle Opere	1494	Oil on panel	Galleria degli Uffizi	0.185042	0.0433894	0.860768	0.767036	0.140948
	Saint Benedict	1495-98	Oil on poplar panel	Pinacoteca vaticana	0.145936	0.0951642	0.633487	0.622483	0.132176
	Portrait of Don Biagio Milanesi	1500	Oil on panel	Galleria degli Uffizi	0.166985	0.0634909	0.747054	0.689066	0.178894
	Portrait of Baldassare Vallombrosano	1500	Oil on panel	Galleria degli Uffizi	0.186021	0.0782878	0.836924	0.776986	0.148
	The Magdalen	1500	Oil on panel	Galleria Palatina	0.191499	0.21375	0.715847	0.67876	0.166441
	Portrait of a Man	1502	Oil on panel	Galleria Borghese	0.0959794	0.04449	0.739881	0.595364	0.121495
Domenico Ghirlandaio
	Portrait of a Lady	1490	Tempera and Oil on panel	Sterling and Francine Clark Art Institute	0.171454	0.0738312	0.778742	0.733531	0.170904
	The Man of Sorrows (Christ Crowned with Thorns)	1495	Oil on panel	Philadelphia Museum of Art	0.179209	0.0661378	0.660251	0.628875	0.142857
	Portrait of a Young Man in Red	1480-90	Tempera on wood	The National Gallery, London	0.249238	0.0711445	0.963405	0.914515	0.162651
	Portrait of Giovanna Tornabuoni	1488	Not Available		0.265205	0.0564772	0.654696	0.631199	0.127698
	Portrait of a Young Woman	Not Dated	Tempera on wood	Museu Calouste Gulbenkian	0.149787	0.0105408	0.793434	0.732815	0.225275
	Portrait of a Woman	Not Dated	Tempera on wood	The Metropolitan Museum of Art	0.299595	0.130103	0.881809	0.864536	0.185309
Pedro Berruguete
	King David	1458-1500	Oil on panel	Bowdin College Museum of Art, Brunswick, ME	0.252592	0.0352447	0.935236	0.917433	0.169903
	Plato	1475	Oil on panel	Musée du Louvre	0.210304	0.0112405	0.878183	0.837197	0.231527
	Dante Alighieri*	1476	Oil on panel	Musée du Louvre	0.149919	0.100377	0.763783	0.737386	0.242735
	Ptolemy	1476	Oil on panel	Musée du Louvre	0.266163	0.095804	0.919385	0.892609	0.14158
	Seneca*	1476	Oil on panel	Musée du Louvre	0.24882	0.161106	0.914905	0.8655	0.223313
	Aristotle*	1476	Oil on panel	Musée du Louvre	0.213175	0.0258115	0.889215	0.87192	0.133431
	Virgil*	1476	Oil on panel	Musée du Louvre	0.188091	0.0327136	0.865644	0.812627	0.0846824
	Saint Thomas Aquinas*	1476	Oil on panel	Musée du Louvre	0.223539	0.0712532	0.86023	0.835099	0.134441
	King David, predella from Life of the Virgin	1482	Oil on panel	Museo Parroquial Santa Eulalia (Paredes de Nava, Spain)	0.193435	0.0382303	0.922252	0.89597	0.176471
	King Ezra, predella from Life of the Virgin	1482	Oil on panel	Museo Parroquial Santa Eulalia (Paredes de Nava, Spain)	0.213954	0.0960611	0.880228	0.85189	0.172464
	Euclid*	Not Dated	Not Available	Palazzo ducale (Urbino, Italy)	0.18519	0.0144818	0.818284	0.802927	0.159011
	Hippocrates*	Not Dated	Not Available	Palazzo ducale (Urbino, Italy)	0.152555	0.0629272	0.829338	0.783803	0.212707
	Duns Scoto	1473-78	Not Available	Palazzo ducale (Urbino, Italy)	0.163995	0.0380066	0.815389	0.789685	0.174881
*Co-Authorship with Justus Of Ghent

## Sheet: Posed Controls
Frontal Posed
Control Pose #	Asymmetry	Imbalance	CMPLX1	CMPLX2	d*(10^2)
CP1	0.174621	0.0334745	0.804033	0.788548	0.149031
CP2	0.179541	0.0126564	0.932637	0.870906	0.147217
CP3	0.163698	0.0265826	0.793287	0.781813	0.146884
CP4	0.16781	0.0376194	0.812542	0.753719	0.191214
CP5	0.149672	0.0289906	0.799072	0.742972	0.148631
CP6	0.113318	0.0305174	0.787793	0.711055	0.147816
CP7	0.150265	0.00936934	0.782641	0.710408	0.166448
CP8	0.11802	0.0143116	0.755965	0.699505	0.18552
CP9	0.200464	0.00133859	0.863723	0.846121	0.157088
Posed 45 degree
Control Pose #	Asymmetry	Imbalance	CMPLX1	CMPLX2	d*(10^2)
CP1	0.239036	0.026379	0.820362	0.791527	0.142612
CP2	0.33838	0.0355701	0.90492	0.8328	0.119048
CP3	0.235827	0.0414981	0.816989	0.795107	0.128926
CP4	0.31076	0.0220825	0.827725	0.776034	0.125198
CP5	0.178851	0.0150126	0.811939	0.743302	0.141577
CP6	0.199745	0.0125029	0.830601	0.745029	0.125
CP7	0.290826	0.174696	0.813553	0.701627	0.134921
CP8	0.206734	0.112798	0.782009	0.692262	0.13852
CP9	0.259792	0.112236	0.886479	0.843728	0.140594
Posed 90 degree
Control Pose #	Asymmetry	Imbalance	CMPLX1	CMPLX2	d*(10^2)
CP1	0.265136	0.0607692	0.852099	0.824166	0.127376
CP2	0.334244	0.0583856	0.886027	0.799587	0.103175
CP3	0.198906	0.0471428	0.816517	0.792021	0.130952
CP4	0.391506	0.17385	0.853626	0.822348	0.146903
CP5	0.202263	0.0691584	0.840815	0.754161	0.117063
CP6	0.173505	0.0141424	0.851334	0.756086	0.12476
CP7	0.25993	0.189451	0.836616	0.709113	0.134921
CP8	0.169616	0.0221461	0.801539	0.70409	0.132937
CP9	0.184447	0.0703113	0.831368	0.784814	0.125

## Sheet: Quickly Snapped
Quick Snap #	Asymmetry	Imbalance	CMPLX1	CMPLX2	d*(10^2)
QS1	0.270882	0.0029997	0.804033	0.788548	0.149031
QS2	0.383785	0.170649	0.932637	0.870906	0.147217
QS3	0.317287	0.262235	0.793287	0.781813	0.146884
QS4	0.209979	0.0636356	0.812542	0.753719	0.191214
QS5	0.27935	0.109586	0.799072	0.742972	0.148631
QS6	0.417411	0.255501	0.787793	0.711055	0.147816
QS7	0.571624	0.505575	0.782641	0.710408	0.166448
QS8	0.314523	0.173231	0.755965	0.699505	0.18552
QS9	0.34254	0.279676	0.863723	0.846121	0.157088
QS10	0.372885	0.195679	0.820362	0.791527	0.142612
QS11	0.29906	0.0733573	0.90492	0.8328	0.119048
QS12	0.336962	0.128878	0.816989	0.795107	0.128926
QS13	0.331984	0.190813	0.827725	0.776034	0.125198
QS14	0.431963	0.217464	0.811939	0.743302	0.141577
QS15	0.354387	0.0679793	0.830601	0.745029	0.125
QS16	0.315132	0.184316	0.813553	0.701627	0.134921
QS17	0.36993	0.0656647	0.782009	0.692262	0.13852
QS18	0.288125	0.0801613	0.886479	0.843728	0.140594
QS19	0.368573	0.0851653	0.852099	0.824166	0.127376
QS20	0.342376	0.211865	0.886027	0.799587	0.103175
QS21	0.522035	0.563222	0.816517	0.792021	0.130952
QS22	0.287514	0.254329	0.853626	0.822348	0.146903
QS23	0.376883	0.0312648	0.840815	0.754161	0.117063
QS24	0.250299	0.18223	0.851334	0.756086	0.12476
QS25	0.275043	0.0562197	0.836616	0.709113	0.134921
QS26	0.336836	0.215561	0.801539	0.70409	0.132937
QS27	0.227135	0.019139	0.831368	0.784814	0.125
QS28	0.3221	0.314885	0.927034	0.824913	0.168571
QS29	0.319519	0.0172312	0.891708	0.805854	0.1
QS30	0.241867	0.129009	0.864585	0.844746	0.168571
QS31	0.303682	0.0175738	0.94765	0.854251	0.124286
QS32	0.304994	0.0957731	0.94609	0.805565	0.144286
QS33	0.283404	0.0474763	0.938283	0.794703	0.25
QS34	0.424113	0.325769	0.948201	0.793134	0.18
QS35	0.327413	0.202769	0.885923	0.754084	0.154286
QS36	0.433051	0.445449	0.901602	0.823619	0.225714
QS37	0.328526	0.155325	0.882324	0.76893	0.114286
QS38	0.279944	0.237133	0.893795	0.875476	0.175714
